# Supplementary material for: In vivo detection of small tumour lesions by multi-pinhole SPECT applying a 99mTc-labelled nanobody targeting the Epidermal Growth Factor Receptor
Source: Sci Rep. 2016 Feb 25;6:21834. doi: 10.1038/srep21834 (PMC4766429; doi:10.1038/srep21834)
Supplement: Supplementary Video S2 [file srep21834-s2.zip]

Archive with 2 entries (1 files):
- Supplementary information/
- Supplementary information/S2 - Tumor 4x 300microm in 5microm steps 10 frames per sec.avi
